# Supplementary material for: Iodine Intake and Risk of Mortality: Evidence from a Nationally Representative Korean Cohort
Source: Nutrients. 2025 Dec 10;17(24):3859. doi: 10.3390/nu17243859 (PMC12735466; doi:10.3390/nu17243859)
Supplement: Supplementary file 1 [file nutrients-17-03859-s001.zip]

Archive with 1 entries (1 files):
- nutrients-4029755-supplementary.pdf
